# Supplementary material for: Sex differences in risk-taking and associative learning in rats
Source: R Soc Open Sci. 2015 Nov 4;2(11):150485. doi: 10.1098/rsos.150485 (PMC4680619; doi:10.1098/rsos.150485)
Supplement: Table S1: Individual behavioural data for all male and female subjects for the three different contexts. [file rsos150485supp2.xls]

## Sheet: Full data
Contex	Sex	RatID	Proptime_out	Proptime_headout	Proptime_hidden	Reldist_corner
Novel context	M	113	0.87	0.128	0.001	0.29
Novel context	M	114	0.93	0.069	0.001	0.33
Novel context	M	115	0.674	0.169	0.157	0.28
Novel context	M	116	0.573	0.226	0.201	0.32
Novel context	M	117	0.657	0.2	0.143	0.38
Novel context	M	118	0.429	0.358	0.213	0.23
Novel context	M	119	0.892	0.108	0	0.56
Novel context	M	120	0.664	0.218	0.118	0.32
Novel context	M	121	0.928	0.072	0	0.39
Novel context	M	122	0.47	0.27	0.26	0.31
Novel context	M	123	0.422	0.303	0.274	0.26
Novel context	M	124	0.669	0.167	0.164	0.29
Novel context	M	125	0.529	0.302	0.169	0.28
Novel context	M	126	0.856	0.123	0.02	0.33
Novel context	M	127	0.712	0.169	0.119	0.34
Novel context	M	128	0.935	0.063	0.002	0.45
Novel context	M	129	0.74	0.148	0.112	0.37
Novel context	M	130	0.681	0.181	0.138	0.32
Novel context	M	131	0.554	0.272	0.175	0.3
Novel context	M	132	0.784	0.183	0.032	0.4
Novel context	M	133	0.836	0.132	0.032	0.46
Novel context	M	134	0.268	0.485	0.246	0.19
Novel context	M	135	0.915	0.082	0.003	0.46
Novel context	M	136	0.267	0.48	0.254	0.21
Novel context	M	137	0.902	0.098	0	0.34
Novel context	M	138	0.899	0.092	0.01	0.32
Novel context	M	139	0.782	0.155	0.064	0.45
Novel context	M	140	0.932	0.068	0	0.43
Novel context	M	141	0.934	0.066	0	0.45
Novel context	M	142	0.852	0.148	0	0.35
Predator odour context	M	113	0	0.957	0.043	0.18
Predator odour context	M	114	0.146	0.789	0.065	0.19
Predator odour context	M	115	0.348	0.592	0.06	0.28
Predator odour context	M	116	0.221	0.616	0.163	0.27
Predator odour context	M	117	0.128	0.725	0.147	0.17
Predator odour context	M	118	0.048	0.869	0.084	0.16
Predator odour context	M	119	0.015	0.966	0.019	0.16
Predator odour context	M	120	0.16	0.465	0.375	0.15
Predator odour context	M	121	0.002	0.143	0.855	0.02
Predator odour context	M	122	0.012	0.942	0.046	0.17
Predator odour context	M	123	0	1	0	0.15
Predator odour context	M	124	0.027	0.936	0.037	0.16
Predator odour context	M	125	0.054	0.942	0.004	0.2
Predator odour context	M	126	0.096	0.834	0.069	0.25
Predator odour context	M	127	0.668	0.265	0.067	0.3
Predator odour context	M	128	0.036	0.87	0.093	0.15
Predator odour context	M	129	0.012	0.969	0.019	0.2
Predator odour context	M	130	0.012	0.911	0.076	0.14
Predator odour context	M	131	0.127	0.847	0.025	0.26
Predator odour context	M	132	0.03	0.919	0.051	0.18
Predator odour context	M	133	0.316	0.607	0.078	0.23
Predator odour context	M	134	0.008	0.955	0.036	0.19
Predator odour context	M	135	0	0.738	0.262	0.14
Predator odour context	M	136	0.174	0.757	0.069	0.26
Predator odour context	M	137	0.048	0.892	0.06	0.21
Predator odour context	M	138	0.058	0.86	0.082	0.23
Predator odour context	M	139	0.104	0.862	0.033	0.23
Predator odour context	M	140	0.933	0.067	0	0.51
Predator odour context	M	141	0.168	0.815	0.017	0.23
Predator odour context	M	142	0.621	0.315	0.064	0.36
Conditioned context	M	113	0.118	0.716	0.166	0.17
Conditioned context	M	114	0.095	0.893	0.012	0.18
Conditioned context	M	115	0.244	0.575	0.182	0.21
Conditioned context	M	116	0.271	0.47	0.259	0.23
Conditioned context	M	117	0.326	0.519	0.154	0.28
Conditioned context	M	118	0.076	0.71	0.214	0.16
Conditioned context	M	119	0.174	0.665	0.162	0.24
Conditioned context	M	120	0.014	0.783	0.204	0.14
Conditioned context	M	121	0.008	0.942	0.049	0.15
Conditioned context	M	122	0.166	0.648	0.186	0.18
Conditioned context	M	123	0.034	0.905	0.061	0.16
Conditioned context	M	124	0.011	0.949	0.04	0.2
Conditioned context	M	125	0.029	0.953	0.018	0.19
Conditioned context	M	126	0.333	0.354	0.313	0.17
Conditioned context	M	127	0.31	0.54	0.149	0.22
Conditioned context	M	128	0.123	0.795	0.082	0.22
Conditioned context	M	129	0.054	0.652	0.294	0.13
Conditioned context	M	130	0.051	0.941	0.008	0.17
Conditioned context	M	131	0.146	0.819	0.035	0.22
Conditioned context	M	132	0.299	0.473	0.228	0.22
Conditioned context	M	133	0.292	0.492	0.216	0.26
Conditioned context	M	134	0.129	0.086	0.784	0.07
Conditioned context	M	135	0.015	0.547	0.438	0.11
Conditioned context	M	136	0.119	0.831	0.05	0.18
Conditioned context	M	137	0.346	0.594	0.06	0.29
Conditioned context	M	138	0.041	0.842	0.116	0.21
Conditioned context	M	139	0.262	0.558	0.18	0.22
Conditioned context	M	140	0.402	0.449	0.149	0.26
Conditioned context	M	141	0.286	0.608	0.106	0.21
Conditioned context	M	142	0.464	0.407	0.128	0.28
Novel context	F	201	0.432	0.251	0.316	0.18
Novel context	F	202	0.623	0.093	0.284	0.17
Novel context	F	203	0.788	0.202	0.011	0.31
Novel context	F	204	0.618	0.139	0.243	0.25
Novel context	F	205	0.154	0.466	0.38	0.14
Novel context	F	206	0.437	0.434	0.129	0.24
Novel context	F	207	0.39	0.202	0.408	0.18
Novel context	F	208	0.292	0.16	0.548	0.14
Novel context	F	209	0.339	0.234	0.427	0.13
Novel context	F	210	0.181	0.406	0.413	0.13
Novel context	F	211	0.821	0.155	0.024	0.33
Novel context	F	212	0.322	0.327	0.352	0.16
Novel context	F	213	0.586	0.184	0.229	0.21
Novel context	F	214	0.47	0.226	0.305	0.19
Novel context	F	215	0.423	0.249	0.328	0.2
Novel context	F	216	0.273	0.195	0.532	0.12
Novel context	F	217	0.724	0.099	0.177	0.33
Novel context	F	218	0.614	0.09	0.297	0.2
Novel context	F	219	0.465	0.198	0.338	0.18
Novel context	F	220	0.558	0.236	0.206	0.26
Novel context	F	221	0.855	0.126	0.02	0.34
Novel context	F	222	0.758	0.126	0.115	0.33
Novel context	F	223	0.31	0.195	0.496	0.14
Novel context	F	224	0.735	0.113	0.152	0.28
Novel context	F	225	0.732	0.131	0.137	0.23
Novel context	F	226	0.695	0.164	0.141	0.29
Novel context	F	227	0.299	0.15	0.551	0.12
Novel context	F	228	0.703	0.076	0.221	0.27
Novel context	F	229	0.715	0.064	0.221	0.31
Novel context	F	230	0.271	0.204	0.525	0.12
Predator odour context	F	201	0.052	0.228	0.721	0.05
Predator odour context	F	202	0.04	0.256	0.704	0.05
Predator odour context	F	203	0.043	0.773	0.184	0.12
Predator odour context	F	204	0.3	0.52	0.18	0.21
Predator odour context	F	205	0.043	0.643	0.314	0.12
Predator odour context	F	206	0	0.767	0.233	0.11
Predator odour context	F	207	0.442	0.379	0.178	0.21
Predator odour context	F	208	0	0.134	0.865	0.02
Predator odour context	F	209	0.254	0.604	0.142	0.19
Predator odour context	F	210	0.001	0.496	0.503	0.07
Predator odour context	F	211	0.008	0.46	0.532	0.05
Predator odour context	F	212	0.004	0.526	0.471	0.08
Predator odour context	F	213	0	0.063	0.937	0.01
Predator odour context	F	214	0.373	0.276	0.352	0.16
Predator odour context	F	215	0.023	0.858	0.12	0.14
Predator odour context	F	216	0.002	0.183	0.816	0.03
Predator odour context	F	217	0.332	0.607	0.061	0.26
Predator odour context	F	218	0.112	0.752	0.136	0.16
Predator odour context	F	219	0.006	0.849	0.145	0.08
Predator odour context	F	220	0.016	0.979	0.006	0.16
Predator odour context	F	221	0.002	0.892	0.105	0.13
Predator odour context	F	222	0.6	0.33	0.07	0.31
Predator odour context	F	223	0.052	0.886	0.062	0.15
Predator odour context	F	224	0.522	0.269	0.21	0.22
Predator odour context	F	225	NA	NA	NA	NA
Predator odour context	F	226	0.322	0.418	0.26	0.17
Predator odour context	F	227	0	0.128	0.872	0.02
Predator odour context	F	228	0.298	0.475	0.227	0.16
Predator odour context	F	229	0.243	0.514	0.243	0.19
Predator odour context	F	230	0.003	0.024	0.973	0
Conditioned context	F	201	0.551	0.304	0.145	0.23
Conditioned context	F	202	0.205	0.62	0.175	0.16
Conditioned context	F	203	0.707	0.163	0.13	0.25
Conditioned context	F	204	0.778	0.119	0.103	0.23
Conditioned context	F	205	0.704	0.171	0.125	0.23
Conditioned context	F	206	0.094	0.866	0.04	0.15
Conditioned context	F	207	0.572	0.306	0.122	0.22
Conditioned context	F	208	0.232	0.512	0.256	0.15
Conditioned context	F	209	0.537	0.242	0.221	0.24
Conditioned context	F	210	0.183	0.641	0.176	0.18
Conditioned context	F	211	0.198	0.628	0.175	0.12
Conditioned context	F	212	0.366	0.553	0.081	0.18
Conditioned context	F	213	0.016	0.249	0.735	0.03
Conditioned context	F	214	0.43	0.44	0.129	0.2
Conditioned context	F	215	0.112	0.746	0.142	0.16
Conditioned context	F	216	0.16	0.519	0.321	0.12
Conditioned context	F	217	0.628	0.251	0.121	0.18
Conditioned context	F	218	0.196	0.736	0.067	0.16
Conditioned context	F	219	0.323	0.382	0.295	0.15
Conditioned context	F	220	0.003	0.109	0.888	0.02
Conditioned context	F	221	0.185	0.714	0.1	0.18
Conditioned context	F	222	0.818	0.098	0.084	0.32
Conditioned context	F	223	0.254	0.442	0.304	0.19
Conditioned context	F	224	0.733	0.158	0.109	0.32
Conditioned context	F	225	0.035	0.166	0.799	0.04
Conditioned context	F	226	0.7	0.195	0.105	0.31
Conditioned context	F	227	0.166	0.615	0.219	0.16
Conditioned context	F	228	0.763	0.139	0.098	0.25
Conditioned context	F	229	0.408	0.291	0.302	0.23
Conditioned context	F	230	0.034	0.318	0.648	0.06

## Sheet: Detail Predator Odour Context
Timeclass	Sex	RatID	Time_headout	Time_hidden
0-5min	M	113	299.4	0.6
5-10min	M	113	293	7
10-15min	M	113	296.8	3.2
15-20min	M	113	259.2	40.8
0-5min	M	114	136	12.6
5-10min	M	114	235.8	44.8
10-15min	M	114	274.8	20.8
15-20min	M	114	300	0
0-5min	M	115	119	37.6
5-10min	M	115	189	17.8
10-15min	M	115	200.4	3.4
15-20min	M	115	202	12.6
0-5min	M	116	81.4	36.2
5-10min	M	116	172.4	78.8
10-15min	M	116	227.6	38.2
15-20min	M	116	258	42
0-5min	M	117	167.6	20
5-10min	M	117	249.2	16.8
10-15min	M	117	234.6	61
15-20min	M	117	218.4	79
0-5min	M	118	221.6	33.2
5-10min	M	118	242.6	45.4
10-15min	M	118	288.2	11.8
15-20min	M	118	290.2	9.8
0-5min	M	119	268.6	14.8
5-10min	M	119	300	0
10-15min	M	119	300	0
15-20min	M	119	291.2	7.8
0-5min	M	120	157.6	106.6
5-10min	M	120	50.2	99.2
10-15min	M	120	104.2	195.2
15-20min	M	120	246.2	48.6
0-5min	M	121	NA	NA
5-10min	M	121	0	300
10-15min	M	121	0	300
15-20min	M	121	0	300
0-5min	M	122	261	25
5-10min	M	122	270	30
10-15min	M	122	300	0
15-20min	M	122	300	0
0-5min	M	123	300	0
5-10min	M	123	300	0
10-15min	M	123	300	0
15-20min	M	123	300	0
0-5min	M	124	261	7.2
5-10min	M	124	294.8	5
10-15min	M	124	276.6	23.2
15-20min	M	124	291.2	8.8
0-5min	M	125	292.2	2.8
5-10min	M	125	262	1.4
10-15min	M	125	276.4	0.8
15-20min	M	125	300	0
0-5min	M	126	215.8	26
5-10min	M	126	261.8	21.4
10-15min	M	126	236.4	32.6
15-20min	M	126	287.4	3
0-5min	M	127	44.4	6.2
5-10min	M	127	60	17.8
10-15min	M	127	45.6	23.4
15-20min	M	127	168	33.4
0-5min	M	128	234.2	35.4
5-10min	M	128	255.4	35.8
10-15min	M	128	260.4	38.6
15-20min	M	128	294.6	1.8
0-5min	M	129	266.8	19.2
5-10min	M	129	296	4
10-15min	M	129	300	0
15-20min	M	129	300	0
0-5min	M	130	272.8	15
5-10min	M	130	232.4	66.2
10-15min	M	130	288.4	10.6
15-20min	M	130	300	0
0-5min	M	131	296.4	3.6
5-10min	M	131	120.4	26.8
10-15min	M	131	300	0
15-20min	M	131	300	0
0-5min	M	132	242.6	21.4
5-10min	M	132	276.6	23.4
10-15min	M	132	300	0
15-20min	M	132	283.6	16.4
0-5min	M	133	158.8	13.2
5-10min	M	133	102	18
10-15min	M	133	170	59
15-20min	M	133	297.2	2.8
0-5min	M	134	246.8	43.2
5-10min	M	134	300	0
10-15min	M	134	299.8	0.2
15-20min	M	134	300	0
0-5min	M	135	291.8	8.2
5-10min	M	135	276	24
10-15min	M	135	80	220
15-20min	M	135	238.4	61.6
0-5min	M	136	191.6	14.6
5-10min	M	136	245.2	1.8
10-15min	M	136	171.8	66
15-20min	M	136	300	0
0-5min	M	137	285.8	14.2
5-10min	M	137	285.6	14.4
10-15min	M	137	267.8	32.2
15-20min	M	137	230.6	11.2
0-5min	M	138	269	17.8
5-10min	M	138	200.2	43.6
10-15min	M	138	272.2	27.8
15-20min	M	138	290.6	9.4
0-5min	M	139	287.4	12.6
5-10min	M	139	291.2	1.6
10-15min	M	139	171.8	10.4
15-20min	M	139	284.6	15.4
0-5min	M	140	28.4	0
5-10min	M	140	18.6	0
10-15min	M	140	33.2	0
15-20min	M	140	0	0
0-5min	M	141	120.4	18.8
5-10min	M	141	300	0
10-15min	M	141	257.4	1.4
15-20min	M	141	300	0
0-5min	M	142	55.2	24.2
5-10min	M	142	33.8	10.6
10-15min	M	142	109.2	28.2
15-20min	M	142	179.4	14
0-5min	F	201	206.2	76.2
5-10min	F	201	13	242.4
10-15min	F	201	53.8	246.2
15-20min	F	201	0	300
0-5min	F	202	160.8	91
5-10min	F	202	22	278
10-15min	F	202	124.8	175.2
15-20min	F	202	0	300
0-5min	F	203	240.8	7.8
5-10min	F	203	246.4	53.6
10-15min	F	203	235.6	64.4
15-20min	F	203	204.4	95.6
0-5min	F	204	68.8	83.2
5-10min	F	204	44.4	95.2
10-15min	F	204	254.6	23.8
15-20min	F	204	255.8	14
0-5min	F	205	183	65
5-10min	F	205	132.4	167.6
10-15min	F	205	186.6	113.4
15-20min	F	205	269.2	30.8
0-5min	F	206	292.8	7.2
5-10min	F	206	247.4	52.6
10-15min	F	206	141.8	158.2
15-20min	F	206	238.2	61.8
0-5min	F	207	86.6	82
5-10min	F	207	44.6	15
10-15min	F	207	170.2	80
15-20min	F	207	153.8	36.8
0-5min	F	208	161.4	138.6
5-10min	F	208	0	300
10-15min	F	208	0	300
15-20min	F	208	0	300
0-5min	F	209	255.2	14.2
5-10min	F	209	298.8	1.2
10-15min	F	209	140.4	128.6
15-20min	F	209	30.4	25.8
0-5min	F	210	267	32
5-10min	F	210	279.8	20.2
10-15min	F	210	48.4	251.6
15-20min	F	210	0	300
0-5min	F	211	263.8	27.2
5-10min	F	211	248.2	51.8
10-15min	F	211	0	300
15-20min	F	211	40.4	259.6
0-5min	F	212	287.2	8
5-10min	F	212	286.4	13.6
10-15min	F	212	57	243
15-20min	F	212	0	300
0-5min	F	213	1.4	298.6
5-10min	F	213	14.4	285.6
10-15min	F	213	0	300
15-20min	F	213	60	240
0-5min	F	214	69.2	101.4
5-10min	F	214	78.2	131
10-15min	F	214	91.8	164.8
15-20min	F	214	91.4	25
0-5min	F	215	235	38
5-10min	F	215	222.8	77
10-15min	F	215	286.8	13.2
15-20min	F	215	284.6	15.4
0-5min	F	216	207.4	90.6
5-10min	F	216	12	288
10-15min	F	216	0	300
15-20min	F	216	0	300
0-5min	F	217	81.8	17.8
5-10min	F	217	294	5.8
10-15min	F	217	162.6	9
15-20min	F	217	189.8	40.4
0-5min	F	218	133.6	31.8
5-10min	F	218	247.8	52.2
10-15min	F	218	300	0
15-20min	F	218	221	79
0-5min	F	219	292.6	0
5-10min	F	219	286	14
10-15min	F	219	143	157
15-20min	F	219	296.8	3.2
0-5min	F	220	277.8	3.2
5-10min	F	220	300	0
10-15min	F	220	300	0
15-20min	F	220	296.6	3.4
0-5min	F	221	286.2	11
5-10min	F	221	300	0
10-15min	F	221	300	0
15-20min	F	221	184.8	115.2
0-5min	F	222	124.6	41.2
5-10min	F	222	120.4	12
10-15min	F	222	41	18.4
15-20min	F	222	109.8	12.2
0-5min	F	223	227.8	34.2
5-10min	F	223	290.4	8
10-15min	F	223	244.8	32.4
15-20min	F	223	300	0
0-5min	F	224	40.2	49.4
5-10min	F	224	88.6	81.2
10-15min	F	224	129.2	67
15-20min	F	224	64.6	54
0-5min	F	225	NA	NA
5-10min	F	225	NA	NA
10-15min	F	225	NA	NA
15-20min	F	225	NA	NA
0-5min	F	226	116	61.6
5-10min	F	226	65.6	141.2
10-15min	F	226	141.4	54.6
15-20min	F	226	178	55.2
0-5min	F	227	153.6	146.4
5-10min	F	227	0	300
10-15min	F	227	0	300
15-20min	F	227	0	300
0-5min	F	228	197.6	33.4
5-10min	F	228	41.6	66.2
10-15min	F	228	81.2	122.8
15-20min	F	228	249.6	50.4
0-5min	F	229	139.6	83.8
5-10min	F	229	176.2	25.6
10-15min	F	229	183.4	90
15-20min	F	229	118	92.2
0-5min	F	230	NA	NA
5-10min	F	230	0	300
10-15min	F	230	0	300
15-20min	F	230	0	300
